# Supplementary material for: Candidate gene based association mapping in Fusarium culmorum for field quantitative pathogenicity and mycotoxin production in wheat
Source: BMC Genet. 2017 May 19;18:49. doi: 10.1186/s12863-017-0511-9 (PMC5438566; doi:10.1186/s12863-017-0511-9)
Supplement: Supplementary file 1 — Number of isolates, sampling scheme, origin, and host characterizing the F. culmorum populations under study. (XLS 33 kb) [file 12863_2017_511_MOESM1_ESM.xls]

## Sheet: Tabelle1
No. of isolates	Name	Sampling scheme	Origin	Host	Year of sampling	Chemotype	Contributor
10	7D	Field population	Entringen, Germany	Winter Wheat	2008	3ADON	Talas, Miedaner
12	8D	Field population	Herrenberg, Germany	Winter Wheat	2008	3ADON	Talas, Miedaner
11	9D	Field population	Nufringen, Germany	Winter Wheat	2008	3ADON	Talas, Miedaner
19	R	Field population	Novgorod, Russia	Winter Wheat	1994	3ADON	Levitin
26	S	Transect population	Coastal mountains, from Tal-Kalakh till Aleppo, Syria	Spring wheat	2007	3ADON	Talas, Miedaner
22	FC	Individual isolates	International collection	Spikes, Crown, Soil	1952-1995	3ADON
Individual isolates:
	FC2		Finnland	Barley spike	1982	3ADON	BBA Berlin
	FC3		Norway	Soil wheat field	1982	3ADON	BBA Berlin
	FC7		Rothampsted, UK	Winter wheat seeds	1983	3ADON	Rothamsted
	FC33		Chewendowa, PL	Winter rye crown	1991	3ADON	Miedaner
	FC37		Flevoland, NL	Winter wheat seeds	1966	3ADON	Snijders
	FC40		Szeged, H	Winter wheat seeds	1991	3ADON	Mesterhazy
	FC46		Wageningen, NL	Wheat seeds	1966	3ADON	Snijders
	FC50		Wageningen, NL	Crown	1987	NIV	Snijders
	FC60		CBS 251.52, NL	Wheat, seeds	1952	NIV
	FC65		Svalöf, S	Winter rye, seeds	1992	3ADON	Miedaner
	FC68		Oldambt (Groningen), NL	Wheat cv. Kanzler, spikes	1988	NIV	Snijders
	FC69		Zelder (Limburg), NL	Wheat cv. Beatrix, spikes	1988	3ADON	Snijders
	FC70		Ellighausen, NL	Spikes	1989	3ADON	Snijders
	FC72		Queensland, AUS	Soil debris	1992	3ADON	Wing, Sydney
	FC74		Crookston, Minnesota, USA		1992	3ADON	Dept. Plant Pathology St. Paul
	FC75		Zürich–Reckenholz, CH	Wheat, stems		3ADON	Miedaner
	FC89		Nemchinowka, RUS	Winter rye, Spikes	1993	3ADON	Miedaner
	FC90		Luz, P	Durum wheat, crown	1993	3ADON	Miedaner
	FC95		Messines, P	Oat, crown.	1995	3ADON	Miedaner
	FC98		Barriga, P	Wheat	1995	3ADON	Miedaner
	FC104		Romania	Wheat		3ADON	Ittu
	FC106		CPRO, NL	Grass Species		3ADON	Klap
UK, United Kindom; PL, Poland; NL, Netherlands; H, Hungary; S, Sweden; AUS, Australia; USA, United States America; CH, Switzerland; RUS, Russia; P, Portugal.
