# Supplementary material for: Candidate gene based association mapping in Fusarium culmorum for field quantitative pathogenicity and mycotoxin production in wheat
Source: BMC Genet. 2017 May 19;18:49. doi: 10.1186/s12863-017-0511-9 (PMC5438566; doi:10.1186/s12863-017-0511-9)
Supplement: Supplementary file 2 — Primer sequences, PCR conditions, and the full amplified sequences for the candidate genes used in this study. (XLS 53 kb) [file 12863_2017_511_MOESM2_ESM.xls]

## Sheet: Tabelle1
Rres v4.0 annotation	Gene ID	Gene size (bp)	+/- Strand	Chromo some	Position in Fg genome	Primer name	Sequences of the primers	Ta (C°)	Expected product (bp)	Sequenced region relative to the ATG	Sequenced region in FASTA format
					(bp)
FGRRES_12164	FGP1	1029	-	1	8,347,781-8,348,809	Fgp1F	CGGGACAGAACTTCAGGGTC	64	356	635-990	>Amplicon CGGGACAGAACTTCAGGGTCCCACTAGAGGATGGGGGGGATGAAGAGTCACGTGGTGTCATGTCTCACGGACAACAAGTGATGCCCTATCCCTGCAACGACTACCAGATCTTCCAGCATGCGTATGGAAATGCTGCTGCCCCCCGAACAGGGCAGTTTACTTACGGGCCCCCCCAAAATGGCACCTATGCCCCAGTCTCGGTCCCTGCTACCCATGCCATCCAAAATGGCACATATGCCCCTGTCTCTGTCCCTGCTACCCCTGCCCTCCAAAATGGCACCTATCTCCCCGTCCCTGCCCCCCAGAATGGTTCCTACTACAACCTCCACCAAAACGTCCACCAAAACGTCCACCAA
						Fgp1R	TTGGTGGACGTTTTGGTGGA
FGRRES_06878	CMK1	1390	+	4	1,536,725-1,538,122	Cmk1F	ATGCTAAACAGGCTTCACGG	58	619	154-772	>Amplicon CACGGCCAACCCGAGAGCTACGATAAGAAGTGCGCGATTCGATACCCCTCTATTCCGAAGCCTCAATATCCTAACAATGCCTTTCTCACAGAGCCAAGTACAAGTTCGGTCGAACCCTCGGTGCTGGAACATATGGAGTTGTTCGTGAGGCCGATGGCCCTACCGGCAAGGTCGCTGTAAAGATCATCCTCAAGCGAAATGTCAAGGGCAACGAGCAAATGGTCTATGACGAGCTCGAGATGCTGCAGAAGCTCAAGCATCCTCACATCGTCAAGTTTGTCGATTGGTTTGAGTCAAGGGTAAGCTTATTCCGACCTCAAACACCGTGCCCTTTGATTTTGGGTCAGCGGCTTCAGTCCCTGGCCCAGCTGGCAACCCCCTCTTTCCGC…
						Cmk1R	TCCGTTGATATCACGCACCT
FGRRES_02342_M	CUT	857	-	1	7,565,910-7,566,766	Cut12F	ACACCATACAAACGCTTAGCC	58	513	359-872	>Amplicon ACACCATACAAACGCTTAGCCAATCTTGGAGATGAGGAACTCAGGAGCAGGACCAGCCGCGTCGGCTTGGTACATAAAGTGAGCAGCGGTGATTATCAAAGTTCCGGTGCAGACAGCATCTCCCACGTTGCAGTAGATAGCAGTACGGTCCTTGGGGTAATTAGGGATGGCCTCATTGTTCTGGGCGTTCTTTGTGTATCCGAAGAGAACGCAACCCTTGACCTGGTCCATAACCTTTGGGTCAAGTTTGGAGATGGCGGCAGCAACCAAGGCAGTTCCTTGACTAGAAGAAGATGCTAGTCAGTAAAAGAGCAATCTTTAATATGATCAAGTTATTTCTTACCTGTATCCACCAGTAACAACGGGAGTATCAGGGCACTTCTCGTGTG…
						Cut12R	TGGAAAGGGTGGAGTTTGGG
						Cut2F	TCCACCAGTAACAACGGGAG	56	613	(-89)-524	>Amplicon TCCACCAGTAACAACGGGAGTATCAGGGCACTTCTCGTGTGCCATGTTATAAAGACGGACGGCTTCATTGATACCAGCTGGTGAAGAGCCATCCGGCATAAGGTTGCCAGGAACATCGGCCGTGTATGGGCCACCAACACCTTGAACCCAAACTCCACCCTTTCCATACTTGGCTTCAAGCTTGCTTGCCACAGCGGGACCTGTAGACATGCCCTATGTATGTTAGTGAGAATACCCCCGGAAGGTTGAAAGAAATGGCTTACCATGTTACCTTGCTCGGTTGTGGCTCGGGCAAAGATAAAGATGGCCTTGGGACAGCTACCAGCAGCGCCTTGCTCGAGGTCATTGCGCGTAGAGCCACCAAGACCACCAAGACCTCCACCTAGGCC…
						Cut2R	CCTGTCTCGTTCCCAGTCAG
FGRRES_08811	EFTU	1765	+	2	2,739,809-2,741,573	EfTu12F	GGAGAGCTTGCCAGACTTGA	65	552	499-1051	>Amplicon GGAGAGCTTGCCAGACTTGATCTCACGCTCCCAACCCTTGTACCAGGGGCAGTTGGTGGAGGCAGTAAGCATGTTGTCACCGTTGAAACCGGAGATGGGGACGAAAGCGACAGCCTTGGGGTTGTAGCCGACCTTCTTGATGAAAGAAGAGGTCTCCTTGATGATCTCCTGGTAACGGGCCTCAGACCACTTGGTGGTGTCCATCTTGTTGATGGCAACAATGAGGTTCTTGACACCAAGGGTGTAGGCAAGGAGAGCGTGCTCACGGGTCTGGCCATCCTTGGAGATACCAGCCTCGAACTCACCAGTACCGGCGGCAATGATGAGAATGGCGCAATCGGCCTGGGAAGTACCAGTGATCATGTTCTTGATGAAATCACGGTGACCGG…
						EfTu12R	TACGCCTGGGTTCTTGACAA
						EfTu2F	AAATTACGACAAAGCCGCAAA	59	558	-211 - 346	>Amplicon AAATTACGACAAAGCCGCAAAATTTTTGACCTCGAGCGGGGTAACAGGCGCGTATCGAGTCGTCGTGTGAGGGCGATTCGAATGATATTTCGAAAGGGAAAGGGCGCGCGATCGAGGAAAATGAGACCAACCTTCTCGAACTTCTCGATGGTTCGCTTGTCGATACCACCGCACTGGTAGATCAAGTGACCGGTCTATCAAAGTATGTCAGCACATTGGAAATTTGAAACTACCCCGCCAAGTGTCGGCGGGGTTGGGATGCGGTGGTACTCACAGTGGTCGACTTGCCAGAGTCGACGTGGCCGATGACGACGACGTTAAGGTGAGTCTTCTCCTCCTTACCCATTTTGACGGTTGTGGATGGTTTGTGTGTACGTTTGTGATGAACG…
						EfTu2R	GCATACCCGGTTCAAGCATC
FGRRES_05906	FGL1	1160	-	3	3,739,711-3,740,870	Fgl1F	ATCATGCTTGCACCAGAATG	58	630	603-1232	>Amplicon ATCATGCTTGCACCAGAATGGTATTCAGAAATATTATTATGGTATTTATGTCGTTAGTGCGTAAATGTCATACTATGATGAGCGGTTGGCGTGAGTCTTGATATACTCCTTATCCATCTCAACATAGCTGTTAAGCTTCTTCTCGAGCTCAGCATCGGTCATGGTAGCCCTCTCTGAGATGCTCTCACGCTTGGCACTCCTGTATCTTCTCCACGAGATGCCGCCAGCAGAGCAAGCATCGGTTGCCTGGAAGTAGTGGAGATGGGCATCGATATCCAATCCGAGTGTTCCACCGTTGCACCGGAGGTTGGCGGCACCCTCACAGACTTTGACATCGTTGATGGTGTAGTCGATCTTGTCACCTCCGCTGCCAGACAGCCAGTACTCGG…
						Fgl1R	TCGTTCAAGGTCGTCTCCG
FGRRES_15765	LAEA	1347	-	1	2,108,510-2,109,771	LaeA1F	TCACAACTACCCTGGCCAAG	58	605	-64 - 805	>Amplicon TCACAACTACCCTGGCCAAGAATTGAAGAACAAGGCTTTATTAAACTCCTGCCTTGGTGGATTTCAGATGGTGCTTATGAGCTTCATGGAAATATGCCCTGAATTTGTGTCCTGCGTTGGCAATCTCTTCTGAGCCAAAGCCGTGGCTTTACTGTGGCGGGCCAGGCTTCCTCGCTGTCCAGACATAGCTGCAAATGTGTTAGCTAGATACAACAAAGAGTGACTGGAAGCTTACATATTGCAGTAAGTGTGGAATCGTAAAACACAGGTCTCGCGCTTTGCTGTTGTACATAGCTTACGAACGTCCTCGGGCTTCCAGCCAAGTTTCTCAACCAGTGGTTTCAGGCTCAAAGATTCCAGGCTGTGAGATAGTCCAATATTGAACCACC…
						LaeA1R	GGTGTGACGATGATGAGCG
FGRRES_16620	FLBA	1697	+	3	4,724,323-4,726,775	Flb3F	CGGGATACTCACTGCGAAGA	59	596	1131-1726	>Amplicon CGGGATACTCACTGCGAAGAGAACTTGTCCTTCTACCAAGATGTTGATGAGTTCGTGCGCAGCTGCAAGGCTGCTACACGGGCTGCTCAAAAGGCGCCTAACACCAATGCTATGGACGGAATTAAAGAGATTATGGCTTCAGCATATGGTATTTACAATGCCTTCCTTGCTCCCGGATCGCCTTGCGAGCTCAACATCGATCACCAGTTGCGTAACAACCTGGCTACACGAATGACTAAGGCCGTTGGGCAGGATGTGGCTATGATTGACACACTTCAAGAAGTGACGTCGCTGTTTGAGGATGCTCAAAACGCAGTCTTCAAGCTGATGGCTAGTGTAAGTTTGGCTAAAAACCGCCCCCGTCCCAGCCCCCCATGGCACGTTCGCGG…
						Flb3R	GCATGGCCGGATTTCCTTC
FGRRES_09614	GPA	1354	-	4	5,903,655-5,905,008	Gpa21F	ATGTGTCTGTTGCTTGCGTC	59	617	661-1277	>Amplicon ATGTGTCTGTTGCTTGCGTCAAACTGTTCTGCGTTAGAATCTCGTAGAGCTCATCATGTCTGCACGGGAAAGAACTCACTGAGGATACAAGTTTAAGTGTGCTCGGTTGACCTGGTTGAACCGCCAGAGTAGGTATTTGGCTGCCTTGTTGACATCGTTTCCACCTGAGTAATCTGGAAAGTAATTGCCCAGTGGTGACCGGCTCAGCTTTTGCTTGAAGATATCGACCTTGTTGAGGAACAAAATGATACTGGTGCGCATGAACCACCTTGAGTTGACTACTGAGTCGAAAAGCAGTAAACTCTCCATCATTCGGTTCTGATCTTGATGTTAGACAACTCTTACGAGCCACTGCTGCAAAGTCACAACTTACCTGACTGCTCTCCTCG…
						Gpa21R	GCGAACGAAGACAACAGGTA
FGRRES_00838	HSP70	2045	-	1	2,729,806-2,731,850	Hsp1F	AAAGTACATAGACCACCTTAGCTT	58	629	1584-2213	>Amplicon AAAGTACATAGACCACCTTAGCTTTTCATAACCGTAAAGTCGCATAAAAACAGAAAAAAGGAAAATCTAATCTCATCATCCCATGAAAACGACTAGCCTCCGCATTATACCCATGGATACATGACCGCTCTAGAAGTCGAGACTGATGTTATTGGGGTATCAAAGAATTTAGTCGACCTCCTCGACGGTGGGACCATCGTCACCACCGGCACCGGGGGCGGGGCCACCAGCACCAGGGAAGCCACCAGGGCCGCCGGGCATGCCGGGCATGCCACCGGGAGCACCCTCACCACCAGCTCCGTAGAACTTCATCATGATGGGGTTAGCCTTGCCCTCGAGCTCCTTCTGGTGCTCCTCATACTCCTCACGAGTAGCCTGCTGGTTGTCAT…
						Hsp1R	GTCATCACCAACGACAAGGG
FGRRES_00472	SCH9	2747	-	1	1,500,657-1,503,402	Sch1F	CCTTCTTTCGCACTTGGTACA	58	638	949-1586	>Amplicon CCTTCTTTCGCACTTGGTACACCTGACCAAAAGTACCCTTGCCAATAAGCTTGAGAATATCGAAATCCTGTGGACCGAACTGTTTCTTCTCGGCCCTGTGGTAAATGGCTTCGAGGAAGATTTCGCCGGTCGGCGCCTTCTCAGCCATAGTGTCTGCATGACCCTGAAGCTGGAACCAACCCTCAACAGGAGTGCCAGGATCCTTGCTGGCTTGGAAGTCGACATGACCGAGAAACTCATCTCCCGATGCCCCATGATCATATACTGAGACATCAACGAGCATATCGTAGTCTACAACGTCGCTGTTTGGTGTCAGTGATGGATCTCATTTAAGTGAACCAGCTTGAGGTAACGTACAATTCTGCTTCCGCATCCCACTTTGGGTTGGT…
						Sch1R	AGTCGGGACCCTTATGTTGT
FGRRES_06874	TOP1	3124	-	4	1,521,180-1,524,303	Top1F	CGCCAACCCTTCTTACGTTG	58	627	2520-3146	>Amplicon CGCCAACCCTTCTTACGTTGACCTAGAAGGTCCAATCGTCTTCGTCCTCAACAGACTTGATCGCCCATCGGAACTTGTCTCGAAGTGTCTTGGAGAAGAACTTCTCGATGGGAACATCAAACTTCTTGGAGAAGACGACAGTGAGACGAGGATCAATATAGTTCTGTTGTCAATGGTTAGTCAGACGCAACATAGTTAATTGGGTGTTCGGAGAGACTCACGATCTTGGAGGTGCCGAGAGCTACCTCCTTGTTACCATCACGATCTTGGGCCTGGAGCTCAAGTGTCTTGATGCGTTCGTCAAACTTATCCACAGCCTTTAGGAACTTGTCAACGGTGGCGCCTCGGCCCTCAGCCTCAACCTTCTTGCTCTTGTTCTCCTTCTTGAA…
						Top1R	ACTCGACGTTGACTCAAGCT
FGRRES_16251	TRI6	673	+	2	5,402,308-5,402,964	Tri6F	ATGGAGGCCGAATCTCAC	54	600	35-558	>Amplicon ATGGAGGCCGAATCTCACTACGAATCTTGGAGCGCCTTGCCCCTCTTTGATCGAGTTGCGTCTCCCGATCCTGCCAAGGACTTTGTCCCAGATCTAAACGACTATGAATCACCAACATTCGAAATAGATCTTCTCTCAGAAACTTATGACTTTGACAACTTCCCCACATACTCTCTACCAACGGTGGATTCAACCAAGACTTTGTACTCCGAAGAACCACTTGTTTGCTTCGACTTTGACTTCGCGAACCCGGCTATCGAAAATTATATAACCACATCGTCGGGACTGTTGGACGCAGTGCCAAGCCAGCTTATCGCCCTTCCCACCTTCACACGGCCAAGCAAATGCCCATTCCCTAGTTGCAAGTCGGCCACAGTCTTTGAAAGCGG…
						Tri6R	CCACCCTGCTAAAGACCCT
FGRRES_08531	ERF2	2040	+	2	1,732,866-1,734,960	Erf2F	AGGCATCTTTGTTGTTGTG	52	750	1193-1825	>Amplicon AGGCATCTTTGTTGTTGTGCCTTGTGCTCTATTCTTCGGCTTTGAGGCGCCATGGTTATGGAACAATGTGTCACCTGCGATACCCATCGTGTTTGCATACCTTGCCTACATTTGTTTCTCATCTTTCATTCATGCCTCAGTAACCGACCCTGGTATTCTACCCCGAAACCTACATCAATTTCCACCTGTAGATGACGATGACGACCCTCTCCAACTAAGTCCCCCTACCACAGATTGGGCGCTGATAAAATCTGCCGAATCAACCACTGCCGCTATGGAAGTTCCAGTTAAGCACTGTAGGACGTGCAACATCTGGCGGCCACCGCGTGCTCATCACTGTCGCCTATGCGACAACTGCATAGAGACCCACGATCATCACTGCGTGTGGC…
						Erf2R	TTGGTAATACGTGGGTTGT
FGRRES_09612	HOG1	1074	+	4	5,916,303-5,917,943	Hog11F	AAATGTCGCCGTCAAGAAGATC	57	583	265-848	>Amplicon AAATGTCGCCGTCAAGAAGATCATGAAGCCTTTCAGCACACCTGTGCTTGCCAAGCGCACATACCGTGAGCTCAAGCTGCTCAAGCATCTTAAGCACGAAAACGTGAGCGCCATCCCCGCCATAGCTCAACCCCGCGTAGCTCATTGTCGACGCGTCCTCTTATGCCTTGCCTCGCATTCAAGCAATTGCCTACTTCTTGATGCTAACGAGGCTTCCTTTTAGGTTATTTCTCTCAGTGACATCTTCATCTCACCCTTGGAAGATATGTGCGTTACCCAGATACGGCGGGCTCTACCCCTCCCCCGCCACGTTTCCCCGCGTCCTTGCGCTGACAGCATAACAGTTATTTCGTCACAGAACTCCTCGGTACCGATCTCCACCGATTATT…
						Hog11R	GAATGTTGCTAGGCTTGAGGTC
FGRRES_09435	SHO1	1008	+	4	6,563,943-6,564,950	Sho11F	TCGTACTCTCTCAGCTCTCCCT	65	537	1-536	>Amplicon TCGTACTCTCTCAGCTCTCCCTCGCTTCAGAAAATGGACAACTCAAGAATGTACGGCCAACGCAAGGGAATCCAGATGAGCAATATTCTTGGCGACCCCTTTGCTCTGGCCACGCTATCCATCAGCACGGTGCGTCTCTTCCCTGCGCCTCACTACTACGCTGTACTAACCCACTATAGCTTGCCTGGTTTATCACATTTGTTTCCTGTATTATTGGTAGAATACAACAAAACGGCGATGACGACCTCGCTAAGAACGACCCTTTTCCTACATTTGTCTGGTGGAGCTGCATTTACTGCCTTTGCTTGATTACTGGCGTCTTTGTTGTGATCGGAAGCGATGCAGTCCATACCTATCATGTCGCTGTTACCGGTTATCTCGCTGCCGGC…
						Sho11R	CGAGGAGTTGAAGATGGGTTGG
FGRRES_16491	STE11	2777	+	3	2,434,319-2,437,095	Ste111F	CAGGGTCAAGAAGTTATCCGCG	65	598	813-1411	>amplicon CAGGGTCAAGAAGTTATCCGCGTTATATCGACTGGCGGCGTTACGAAGGTCGTCAAGATTTCCGGATGCAACACTTGCGAGGAGGTCATGCGGGTGACTCTCCGCAAATTCGCTTTGCGGGAGGATCATGAAAGGAATTACTGCTTTTGGGTCCTGGCTGGTATCGACCCAGATCCAGGTCAATGCCGACGCCTAGGCGACACGGAGCTCTGGCGCATCATCAAAGACCAACGACGACCAGAACGAAACCGATTGATATTGCGGAGAGTTCCCGCAGGCGAGCCAGGCGAGGCGGAATTGCACCGCGCCGCGGCCATTGCCATGGAGGAGGAACAGCAAAAGCATGCTCGAGCGCTCGAGACGGTGGACAAGCGAAGTCAACTCAAGGT…
						Ste111R	TCAGATGCAATCAACTCGCTGG
FGRRES_05633	MSB2	3321	+	3	2,920,242-2,923,562	Msb21F	AGCTTTCATCTCCGCTCCTGTA	65	573	3270-3843	>Amplicon AGCTTTCATCTCCGCTCCTGTAGCTGCCGAGAACTCTCTTGGATGGAACTGATCAAGCTGATGATGCCCAAACATTTAACAACCCCCCCCCCCCCCCAAAAAAAAAAAAATCTATACCTTTTCACCAGTGCACCACTTTTCTTTTTTAAAACTTCGATACCCTTCAGGTGAATTGTGACGACGACACCTACCAACCACTGCAGCTTGCTACTACGAAAACCGTTCCGCATGAGCCTTTAACTCGAAACGTTCATTTACCATGCTCTTCCTTCATCATGTTGAGACGACGATGCGGTATGCGCCTTGCTCTTCATTATAGACTTGCTGGCCGGTAGGCTTCCCCAGCCCAGCCCGGCCCTACATCATTTACCCATTACGCCTAACGCCTC…
						Msb21R	TCAGATGCAATCAACTCGCTGG
