# Supplementary material for: Candidate gene based association mapping in Fusarium culmorum for field quantitative pathogenicity and mycotoxin production in wheat
Source: BMC Genet. 2017 May 19;18:49. doi: 10.1186/s12863-017-0511-9 (PMC5438566; doi:10.1186/s12863-017-0511-9)
Supplement: Supplementary file 3 — Best linear unbiased estimates (BLUEs) for mean aggressiveness and DON production calculated across four environments (location × year combinations) for 100 F. culmorum isolates. (XLSX 15 kb) [file 12863_2017_511_MOESM3_ESM.xlsx]

## Sheet: Sheet1
Additional File 3: Best linear unbiased estimates (BLUEs) for mean aggressiveness and DON production calculated across four environments (location × year combinations) for 100 F. culmorum isolates
Name.	Mean FHB with arcsin transformation	DON with arcsin transformation	Mean FHB after detransformation	DON after detransformation
7D7	0.562964	0.368783	28.4831	12.9946
7D9	0.555484	0.335969	27.8103	10.8691
9D32	0.586934	0.368715	30.6707	12.99
FC50	0.464587	0.0695344	20.0752	0.482725
S129	0.42223	0.151846	16.7932	2.28805
S290	0.560599	0.369047	28.2698	13.0124
S293	0.580976	0.387069	30.1225	14.2488
7D22	0.55649	0.327258	27.9005	10.3329
7D23	0.5813	0.346982	30.1522	11.5642
7D24	0.589865	0.359455	30.9413	12.3738
7D26	0.541078	0.229038	26.5287	5.15474
7D27	0.566523	0.374702	28.8049	13.3953
7D28	0.613882	0.399894	33.1828	15.157
7D34	0.567778	0.395342	28.9186	14.832
7D6	0.579558	0.382679	29.9925	13.9433
8D13	0.56111	0.360872	28.3159	12.4673
8D14	0.529089	0.310283	25.477	9.32255
8D17	0.576988	0.32373	29.7573	10.1191
8D2	0.591126	0.353099	31.0579	11.9583
8D20	0.579276	0.360028	29.9666	12.4116
8D28	0.568161	0.351524	28.9533	11.8563
8D3	0.572011	0.369188	29.3032	13.0219
8D33	0.559188	0.375199	28.1428	13.4291
8D4	0.570125	0.381594	29.1317	13.8682
8D5	0.584208	0.385444	30.4195	14.1354
8D6	0.575274	0.318375	29.6006	9.79839
9D1	0.567542	0.366722	28.8972	12.8563
9D11	0.561878	0.402979	28.385	15.379
9D18	0.56877	0.41784	29.0085	16.4663
9D22	0.594183	0.471328	31.3412	20.618
9D31	0.577681	0.339296	29.8207	11.0772
9D34	0.577245	0.393727	29.7808	14.7174
9D37	0.573479	0.30162	29.4369	8.8249
9D38	0.546687	0.374728	27.0254	13.397
9D40	0.610571	0.328471	32.8713	10.4068
9D5	0.612869	0.385891	33.0874	14.1665
FC104	0.608091	0.405917	32.6386	15.5916
FC2	0.596124	0.425853	31.5214	17.0649
FC3	0.605771	0.457638	32.4212	19.5214
FC33	0.609131	0.43081	32.7361	17.4396
FC37	0.541743	0.28771	26.5874	8.05182
FC40	0.578011	0.402259	29.8508	15.327
FC46	0.568671	0.325671	28.9996	10.2364
FC60	0.364656	0.0785977	12.7183	0.616489
FC65	0.617426	0.406281	33.5169	15.618
FC68	0.52118	0.0828716	24.7908	0.6852
FC69	0.562023	0.329867	28.3982	10.4922
FC7	0.534743	0.273662	25.9712	7.304
FC70	0.54184	0.291285	26.596	8.24742
FC72	0.583797	0.387151	30.3817	14.2545
FC74	0.533981	0.335444	25.9045	10.8365
FC75	0.565383	0.352336	28.7017	11.9088
FC89	0.522021	0.307926	24.8635	9.18591
FC90	0.593958	0.40174	31.3204	15.2897
FC95	0.606264	0.420632	32.4673	16.6739
FC98	0.57799	0.366529	29.8489	12.8434
R1011	0.607788	0.449075	32.6102	18.8471
R1111	0.581633	0.404474	30.1828	15.487
R1211	0.585712	0.368651	30.558	12.9858
R1311	0.58377	0.387397	30.3792	14.2717
R1411	0.620487	0.384716	33.8063	14.0847
R1511	0.569534	0.316514	29.0779	9.68801
R1611	0.583511	0.299492	30.3554	8.70456
R1811	0.588187	0.37761	30.7863	13.594
R1911	0.585043	0.346473	30.4964	11.5316
R2211	0.572577	0.403542	29.3547	15.4196
R2311	0.607712	0.40762	32.603	15.7153
R311	0.539002	0.354939	26.3456	12.0779
R411	0.60657	0.429539	32.496	17.3432
R711	0.594856	0.344953	31.4036	11.4347
R811	0.619576	0.390638	33.72	14.4992
R911	0.617682	0.385087	33.5412	14.1106
S021	0.627938	0.374481	34.513	13.3802
S022	0.612252	0.418252	33.0294	16.4969
S023	0.609661	0.350586	32.7859	11.7957
S043	0.581548	0.428302	30.1751	17.2496
S045	0.563275	0.396301	28.5111	14.9003
S060	0.555629	0.39985	27.8233	15.1539
S109	0.632592	0.432352	34.9561	17.5567
S220	0.599182	0.437005	31.8059	17.9122
S222	0.583822	0.329935	30.384	10.4964
S229	0.589649	0.338816	30.9214	11.047
S256	0.555153	0.291527	27.7806	8.26075
S259	0.567498	0.328517	28.8932	10.4096
S264	0.557397	0.322793	27.9819	10.0626
S265	0.568948	0.296151	29.0248	8.51714
S267	0.566294	0.323172	28.7841	10.0855
S274	0.557843	0.33756	28.0219	10.9684
S275	0.621731	0.449401	33.924	18.8726
S276	0.606845	0.375062	32.5218	13.4198
S280	0.537763	0.131588	26.2365	1.72156
S289	0.581212	0.383133	30.1442	13.9748
S296	0.569634	0.401782	29.087	15.2927
S299	0.615656	0.412332	33.35	16.0598
