# Supplementary material for: Candidate gene based association mapping in Fusarium culmorum for field quantitative pathogenicity and mycotoxin production in wheat
Source: BMC Genet. 2017 May 19;18:49. doi: 10.1186/s12863-017-0511-9 (PMC5438566; doi:10.1186/s12863-017-0511-9)
Supplement: Supplementary file 4 — Genotyping information of 100 isolates of F. culmorum. (XLSX 21 kb) [file 12863_2017_511_MOESM4_ESM.xlsx]

## Sheet: Tabelle1
Additional File 4: Genotyping information of 100 isolates of F. culmorum.
Name	Chr	Pos	Strand	7D22	7D23	7D24	7D26	7D27	7D28	7D34	7D6	7D7	7D9	8D13	8D14	8D17	8D2	8D20	8D28	8D3	8D33	8D4	8D5	8D6	8D8	9D1	9D11	9D18	9D22	9D31	9D32	9D34	9D37	9D38	9D40	9D5	FC104	FC106	FC2	FC3	FC33	FC37	FC40	FC46	FC50	FC60	FC65	FC68	FC69
CMK407	4	1537132	+	G	G	G	G	G	G	G	G	G	G	G	G	G	G	G	G	G	G	G	G	G	G	G	G	G	G	G	G	G	G	G	G	G	G	G	G	G	G	G	G	G	G	A	G	G	G
CUT-60	1	7565970	-	A	A	A	A	A	A	A	A	0	A	A	A	A	A	A	A	A	A	A	A	A	A	A	A	A	A	A	A	A	A	A	A	A	A	A	A	A	A	A	A	A	A	A	A	A	A
CUT56	1	7565854	-	A	A	A	A	T	A	A	T	A	A	A	T	T	T	T	A	T	A	T	T	T	T	A	A	A	A	A	A	A	T	A	A	T	A	T	A	A	A	T	T	T	A	T	A	A	T
CUT57	1	7565853	-	A	A	A	A	T	A	A	T	A	A	A	T	T	T	T	A	T	A	T	T	T	T	A	A	A	A	A	A	A	T	A	A	T	A	T	A	A	A	T	T	T	A	T	A	A	T
CUT58	1	7565852	-	C	C	C	C	G	C	C	G	C	C	C	G	G	G	G	C	G	C	G	G	G	G	C	C	C	C	C	C	C	G	C	C	G	C	G	C	C	C	G	G	G	C	G	C	C	G
CUT59	1	7565851	-	C	C	C	C	G	C	C	G	C	C	C	G	G	G	G	C	G	C	G	G	G	G	C	C	C	C	C	C	C	G	C	C	G	C	G	C	C	C	G	G	G	C	G	C	C	G
CUT60	1	7565850	-	A	A	A	A	T	A	A	T	A	A	A	T	T	T	T	A	T	A	T	T	T	T	A	A	A	A	A	A	A	T	A	A	T	A	T	A	A	A	T	T	T	A	T	A	A	T
CUT61	1	7565849	-	T	T	T	T	A	T	T	A	T	T	T	A	A	A	A	T	A	T	A	A	A	A	T	T	T	T	T	T	T	A	T	T	A	T	A	T	T	T	A	A	A	T	A	T	T	A
CUT62	1	7565848	-	C	C	C	C	G	C	C	G	C	C	C	G	G	G	G	C	G	C	G	G	G	G	C	C	C	C	C	C	C	G	C	C	G	C	G	C	C	C	G	G	G	C	G	C	C	G
CUT63	1	7565847	-	G	G	G	G	C	G	G	C	G	G	G	C	C	C	C	G	C	G	C	C	C	C	G	G	G	G	G	G	G	C	G	G	C	G	C	G	G	G	C	C	C	G	C	G	G	C
CUT64	1	7565846	-	C	C	C	C	G	C	C	G	C	C	C	G	G	G	G	C	G	C	G	G	G	G	C	C	C	C	C	C	C	G	C	C	G	C	G	C	C	C	G	G	G	C	G	C	C	G
CUT65	1	7565845	-	C	C	C	C	G	C	C	G	C	C	C	G	G	G	G	C	G	C	G	G	G	G	C	C	C	C	C	C	C	G	C	C	G	C	G	C	C	C	G	G	G	C	G	C	C	G
CUT66	1	7565844	-	G	G	G	G	C	G	G	C	G	G	G	C	C	C	C	G	C	G	C	C	C	C	G	G	G	G	G	G	G	C	G	G	C	G	C	G	G	G	C	C	C	G	C	G	G	C
CUT67	1	7565843	-	G	G	G	G	C	G	G	C	G	G	G	C	C	C	C	G	C	G	C	C	C	C	G	G	G	G	G	G	G	C	G	G	C	G	C	G	G	G	C	C	C	G	C	G	G	C
CUT536+1	1	7565374	-	G	G	G	0	0	G	G	G	G	G	G	C	C	G	G	G	G	G	G	G	G	0	G	G	G	G	G	G	G	G	G	G	G	G	G	C	G	G	G	G	G	G	C	G	G	C
CUT536+2	1	7565374	-	A	A	A	0	0	A	A	A	A	A	A	T	T	A	A	A	A	A	A	A	A	0	A	A	A	A	A	A	A	A	A	A	A	A	A	T	A	A	A	A	A	A	T	A	A	T
CUT536+3	1	7565374	-	A	A	A	0	0	A	A	A	A	A	A	T	T	A	A	A	A	A	A	A	A	0	A	A	A	A	A	A	A	A	A	A	A	A	A	T	A	A	A	A	A	A	T	A	A	T
CUT785	1	7565125	-	T	T	T	0	0	T	T	T	T	T	T	C	C	T	T	T	T	T	T	T	T	0	T	T	T	T	T	T	T	T	T	T	T	T	T	C	T	T	T	T	T	T	T	T	T	T
EFTU148+1	2	2739809	+	G	G	G	G	C	C	G	G	C	C	C	C	C	G	C	C	G	C	G	G	C	G	C	G	C	G	C	G	C	C	G	C	C	C	C	C	C	C	C	C	C	C	G	C	C	C
FGL671	3	3739040	-	G	G	G	G	A	G	G	G	G	G	G	G	G	G	G	G	0	G	G	G	G	G	G	G	G	G	G	G	G	G	G	G	G	G	G	G	G	G	G	G	G	G	A	G	G	A
FGL743	3	3738968	-	C	C	C	C	T	C	C	C	C	C	C	C	C	C	C	C	0	C	C	C	C	C	C	C	C	C	C	C	C	C	C	C	C	C	C	C	C	C	C	C	C	C	T	C	C	T
FGL791	3	3738920	-	G	G	G	G	A	G	G	G	G	G	G	G	G	G	G	G	0	G	G	G	G	G	G	G	G	G	G	G	G	G	G	G	G	G	G	G	G	G	G	G	G	G	A	G	G	A
FGL908	3	3738803	-	A	A	A	A	C	A	A	A	A	A	A	A	A	A	A	A	0	A	A	A	A	A	A	A	A	A	A	A	A	A	A	A	A	A	A	A	A	A	A	A	A	A	C	A	A	A
HOG380	4	5916683	+	T	T	T	T	T	T	T	T	C	C	T	T	T	T	T	T	T	T	T	T	T	0	T	T	T	T	T	C	T	T	T	T	T	T	0	T	T	T	T	T	T	C	T	T	T	T
HOG382	4	5916685	+	T	T	T	T	T	T	T	T	C	C	T	T	T	T	T	T	T	T	T	T	T	0	T	T	T	T	T	C	T	T	T	T	T	T	0	T	T	T	T	T	T	C	T	T	T	T
HOG724	4	5917027	+	A	A	A	A	A	A	A	A	G	G	A	A	A	A	A	A	A	A	A	A	A	0	A	A	A	A	A	G	A	A	A	A	A	A	0	A	A	A	A	A	A	G	A	A	A	A
HSP1997	1	2729806	-	C	C	C	T	C	C	C	C	C	C	C	C	C	C	C	C	C	C	C	C	C	C	C	C	C	C	C	C	C	C	C	C	C	T	C	C	C	T	C	C	C	C	C	C	C	C
MSB3585	3	2923827	+	T	T	T	T	T	T	T	T	T	T	T	T	T	T	T	T	T	T	T	T	T	T	C	T	T	C	T	T	C	T	T	T	T	C	C	T	C	C	C	T	C	T	T	C	T	C
MSB3699	3	2923941	+	T	T	T	T	T	T	T	T	T	T	T	T	T	T	T	T	T	C	T	T	T	T	C	T	T	C	T	T	C	T	T	T	T	C	C	C	C	C	C	T	C	T	C	C	T	C
MSB3743	3	2923985	+	T	T	T	T	T	T	T	T	T	T	T	T	T	T	T	T	T	G	T	T	T	T	T	T	T	T	T	T	T	T	T	T	T	T	T	G	T	T	T	T	T	T	G	T	T	T
STE1262	3	2434319	+	G	G	G	G	G	A	G	G	G	G	G	A	A	G	G	G	G	A	G	G	G	G	G	G	G	G	G	G	G	G	G	A	G	G	G	G	G	G	G	G	G	G	G	G	A	G
TRI147	2	5402455	+	G	G	G	G	G	G	G	G	G	G	G	G	G	G	G	G	G	G	G	G	G	G	G	G	G	G	G	G	G	G	G	G	G	G	G	A	G	G	G	G	G	0	A	G	0	G
TRI468	2	5402776	+	A	A	A	A	A	A	G	A	A	A	G	G	G	A	A	G	A	G	A	A	A	A	G	G	G	G	G	G	G	G	G	G	G	G	G	G	G	G	G	G	G	0	G	A	0	G
[truncated: 54 more columns]
