# Supplementary material for: Candidate gene based association mapping in Fusarium culmorum for field quantitative pathogenicity and mycotoxin production in wheat
Source: BMC Genet. 2017 May 19;18:49. doi: 10.1186/s12863-017-0511-9 (PMC5438566; doi:10.1186/s12863-017-0511-9)
Supplement: Supplementary file 7 — Characteristics of identified single nucleotide polymorphisms (SNPs) in the candidate genes and p values for association tests against mean aggressiveness and DON production. (LOG 402 bytes) (XLS 34 kb) [file 12863_2017_511_MOESM7_ESM.xls]

## Sheet: Tabelle1
SNP Name	Chromosome	Positiona	Strand	A1*	A2*	Number of measured isolates	Calling Rate	p value for DON production association	p value for aggressiveness association
HOG380	4	34468138	+	T	C	94	0.94	0.01321006	0.003991487
HOG382	4	34468140	+	T	C	94	0.94	0.01321006	0.003991487
HOG724	4	34468482	+	A	G	94	0.94	0.01321006	0.003991487
TRI147	2	17163405	+	G	A	93	0.93	0.05794438	0.280532593
CUT536+1+	1	7565374	-	G	C	97	0.97	0.22950222	0.073213761
STE1262	3	23192827	+	G	A	99	0.99	0.25614153	0.873537442
CUT536+2+	1	7565374	-	A	T	97	0.97	0.27484246	0.094920517
CUT536+3+	1	7565374	-	A	T	97	0.97	0.27484246	0.094920517
MSB3585	3	23682335	+	T	C	100	1.00	0.36511497	0.509699849
MSB3699	3	23682449	+	C	T	100	1.00	0.38002164	0.865411244
CUT-60	1	7565970	-	A	G	96	0.96	0.43501359	0.470405700
HSP1997	1	2729806	-	C	T	96	0.96	0.55146394	0.474098206
CUT785	1	7565125	-	T	C	96	0.96	0.57761370	0.199607867
FGL908	3	24497311	-	A	C	98	0.98	0.62580793	0.867228116
CUT67	1	7565843	-	C	G	97	0.97	0.66899609	0.871665015
CUT66	1	7565844	-	C	G	97	0.97	0.66899609	0.871665015
CUT65	1	7565845	-	G	C	97	0.97	0.66899609	0.871665015
CUT64	1	7565846	-	G	C	97	0.97	0.66899609	0.871665015
CUT63	1	7565847	-	C	G	97	0.97	0.66899609	0.871665015
CUT62	1	7565848	-	G	C	97	0.97	0.66899609	0.871665015
CUT61	1	7565849	-	A	T	97	0.97	0.66899609	0.871665015
CUT60	1	7565850	-	T	A	97	0.97	0.66899609	0.871665015
CUT59	1	7565851	-	G	C	97	0.97	0.66899609	0.871665015
CUT58	1	7565852	-	G	C	97	0.97	0.66899609	0.871665015
CUT57	1	7565853	-	T	A	97	0.97	0.66899609	0.871665015
CUT56	1	7565854	-	T	A	97	0.97	0.66899609	0.871665015
CMK407	4	30088587	+	G	A	97	0.97	0.68693541	0.422480293
FGL791	3	24497428	-	G	A	98	0.98	0.71224831	0.934119245
FGL743	3	24497476	-	C	T	98	0.98	0.71224831	0.934119245
FGL671	3	24497548	-	G	A	98	0.98	0.71224831	0.934119245
TRI468	2	17163726	+	G	A	92	0.92	0.72213022	0.182486234
MSB3743	3	23682493	+	T	G	100	1.00	0.87876931	0.666161672
EFTU148+1+	2	14500759	+	C	G	97	0.97	0.98655669	0.777715708
ERF1338	2	14500759	+	T	A	58	0.58	0.99636143	0.978226238
a Position in the genome expressed in terms of base pairs (bp).
*Allele 1 and allele 2 for each of the identified polymorphisms
+ Insertion
